# Supplementary material for: Population Structure and Genomic Characteristics of Australian Erysipelothrix rhusiopathiae Reveals Unobserved Diversity in the Australian Pig Industry
Source: Microorganisms. 2023 Jan 23;11(2):297. doi: 10.3390/microorganisms11020297 (PMC9964597; doi:10.3390/microorganisms11020297)
Supplement: Supplementary file 1 [file microorganisms-11-00297-s001.zip]

Archive with 1 entries (1 files):
- microorganisms-2114849-supplementary.pdf
